# Supplementary material for: Recent progress in the discovery of small molecules for the treatment of amyotrophic lateral sclerosis (ALS)
Source: Beilstein J Org Chem. 2013 Apr 15;9:717–32. doi: 10.3762/bjoc.9.82 (PMC3678841; doi:10.3762/bjoc.9.82)
Supplement: File 1 — Table of compounds. [file Beilstein_J_Org_Chem-09-717-s001.xls]

## Sheet: Supplemental Table
	Supporting Information for: Recent progress in the discovery of small molecules for the treatment of amyotrophic lateral sclerosis (ALS)
	Allison S. Limpert, Margrith E. Mattmann, and Nicholas D. P. Cosford*
#	Structure	Name	Alias	Reference	Target/Mechanism
1	Structure2	6-(trifluoromethoxy)benzo[d]thiazol-2-amine	riluzole	McDonnel, Vera et al., 2012	Reduction of glutamate signaling
2	C10H17N3S	(R)-N6-propyl-4,5,6,7-tetrahydrobenzo[d]thiazole-2,6-diamine	dexpramipexole	Glicksman, 2012; Dunkel et al., 2012	Mitochondrial stabilizer
3	C14H20ClN3O3	(R,Z)-3-(chloro((2-hydroxy-3-(piperidin-1-yl)propoxy)imino)methyl)pyridine 1-oxide	arimoclomol	Glicksman, 2012; Dunkel et al., 2012	Heat-shock protein co-inducer
4	C27H45NO	(8S,9S,10R,13R,14S,17R,E)-10,13-dimethyl-17-((R)-6-methylheptan-2-yl)-6,7,8,9,10,11,12,13,14,15,16,17-dodecahydro-1H-cyclopenta[a]phenanthren-3(2H)-one oxime	olesoxime	Glicksman, 2012; Dunkel et al., 2012	Mitochondrial pore modulator
5	C18H18N8O7S3	(6R,7R)-7-((Z)-2-(2-aminothiazol-4-yl)-2-(methoxyimino)acetamido)-3-(((2-methyl-5,6-dioxo-1,2,5,6-tetrahydro-1,2,4-triazin-3-yl)thio)methyl)-8-oxo-5-thia-1-azabicyclo[4.2.0]oct-2-ene-2-carboxylic acid	ceftriaxone	Glicksman, 2012; Dunkel et al., 2012	Inducer of the glial glutamate transporter (GLT1, EAAT2)
6	C10H10N2O	3-methyl-1-phenyl-1H-pyrazol-5(4H)-one	edaravone	Glicksman, 2012; Dunkel et al., 2012	Free radical scavenging agent
7	Structure4	3-(1H-benzo[d]imidazol-2-yl)-6-chloro-4H-chromen-4-one	052C9	Murakami, Inuoe et al., 2011	Reduction in SOD1 Expression by decreased phosphorylation of Nrf2
8	Structure5	N-(4-(4-(4-methylbenzoyl)piperazin-1-yl)phenyl)thiophene-2-carboxamide	7687685	Wright, Wightman et al., 2012	Reduction in SOD1 Expression
9	Structure6	5-(4-chlorophenyl)-6-ethylpyrimidine-2,4-diamine	pyrimethamine	Wright, Huang et al., 2010	Reduction in SOD1 Expression
10	Structure7	5-((4-chloro-2,5-dimethylphenylthio)methyl)-1H-pyrazol-3(2H)-one	ASP/AOP Series	Benmohamed, Arvanites et al., 2011	Reduce cellular toxicity and mutant SOD1 protein aggregation
11	Structure8	5-(4-fluorophenyl)cyclohexane-1,3-dione	CHD Series	Benmohamed, Arvanites et al., 2011	Reduce cellular toxicity and mutant SOD1 protein aggregation
12	Structure9	1-(2-cyclohexenylethyl)pyrimidine-2,4,6(1H,3H,5H)-trione	PYT Series	Benmohamed, Arvanites et al., 2011	Reduce cellular toxicity and mutant SOD1 protein aggregation
13	Structure10	5-((3,5-dichlorophenoxy)methyl)-1H-pyrazol-3(2H)-one	ASP/AOP Series	Chen, Benmohamed et al., 2012	Reduce cellular toxicity and mutant SOD1 protein aggregation
14	Structure11	5-(3,5-bis(trifluoromethyl)phenyl)cyclohexane-1,3-dione	CHD Series	Zhang, Benmohamed et al., 2012	Reduce cellular toxicity and mutant SOD1 protein aggregation
15	Structure12	(S)-5-(1-(3,5-bis(trifluoromethyl)phenoxy)ethyl)cyclohexane-1,3-dione	CHD Series	Zhang, Benmohamed et al., 2012	Reduce cellular toxicity and mutant SOD1 protein aggregation
16	Structure13	1,3-diphenethylpyrimidine-2,4,6(1H,3H,5H)-trione	PYT Series	Xia, Benmohamed et al., 2012	Reduce cellular toxicity and mutant SOD1 protein aggregation
17	C8H14CuN6S2	Cu(II)-diacetyl-bis(N4-methylthiosemicarbazone)	Cu(II)(atsm)	Parker, Meyerowitz et al. 2012	Prevent TDP-43 aggregation
18	C26H29NO	(Z)-2-[4-(1,2-diphenylbut-1-enyl)phenoxy]-N,N-dimethylethanamine	tamoxifen	Wang, Guo et al. 2012	Induce autophagy
19	C15H12N2O	5H-dibenzo[b,f]azepine-5-carboxamide	carbamazepine	Wang, Guo et al. 2012	Induce autophagy
20	C7H19N3	N1-(3-aminopropyl)butane-1,4-diamine	spermidine	Wang, Guo et al. 2012	Induce autophagy
21	C52H81NO13	(3S,6R,7E,9R,10R,12R,14S,15E,17E,19E,21S,23S,26R,27R,34aS)-9,10,12,13,14,21,22,23,24,25,26,27,32,33,34,34a-hexadecahydro-9,27-dihydroxy-3-[(1R)-2-[(1S,3R,4R)-4-hydroxy-3-methoxycyclohexyl]-1-methylethyl]-10,21-dimethoxy-6,8,12,14,20,26-hexamethyl-23,27-epoxy-3H-pyrido[2,1-c][1,4]-oxaazacyclohentriacontine-1,5,11,28,29 (4H,6H,31H)-pentone	rapamycin	Wang, Guo et al. 2012	Induce autophagy
22	Structure16	(S)-1-(4-amino-2,3,5-trimethylphenoxy)-3-(4-(4-(4-fluorobenzyl)phenyl)piperazin-1-yl)propan-2-ol	SUN N8075	Shimazawa, Tanaka et al., 2010	Potentiation of VGF upregulation in response to cell stress
23	C13H13NO3	4-(2,5-dimethyl-1H-pyrrol-1-yl)-2-hydroxybenzoic acid	A844131.2	Van Hoecke, Schoonaert et al. 2012	Inhibition of Epha4
24	C21H16Br2FN2	N-(3-(3,6-Dibromo-9H-carbazol-9-yl)-2-fluoropropyl)-3-methoxyaniline	P7C3A20	Pieper, Xie et al. 2010	Neuroprotection
25	C13H16O2	DL-3-n-butylphthalide	DL-3-n-butylphthalide	Feng, Peng et al. 2012	Neuroprotection
26	Structure17	4,4',4''-(ethane-1,1,1-triyl)tris(2,6-diethoxyphenol)	AGS-499	Eitan, Tichon et al., 2012	Increased telomerase expression
27	Structure18	1-(4-methoxybenzyl)-3-(5-nitrothiazol-2-yl)urea	AR-A014418	Koh, Kim et al., 2007	GSK-3 Inhibition
28	Structure20	(4aS,6aR,6bS,8aR,12aR)-N-ethyl-11-isocyano-2,2,6a,6b,9,9,12a-heptamethyl-10,14-dioxo-1,2,3,4,4a,5,6,6a,6b,7,8,8a,9,10,12a,14,14a,14b-octadecahydropicene-4a-carboxamide	CDDO-EA	Neymotin, Calingasan et al., 2011	Nrf2 signaling upregulation
29	Structure21	(4aS,6aR,6bS,8aR,12aR)-11-isocyano-2,2,6a,6b,9,9,12a-heptamethyl-10,14-dioxo-N-(2,2,2-trifluoroethyl)-1,2,3,4,4a,5,6,6a,6b,7,8,8a,9,10,12a,14,14a,14b-octadecahydropicene-4a-carboxamide	CDDO-TFEA	Neymotin, Calingasan et al., 2011	Nrf2 signaling upregulation
30	Structure19	2-(mesityloxy)-N-(5-(pyridin-2-yl)thiazol-2-yl)acetamide	CPN-9	Kanno, Tanaka et al., 2012	Reduction of oxidative stress
31	C18H19ClN4	3-([4-(4-chlorophenyl)piperazin-1-yl]methyl)-1H-pyrrolo[2,3-b]pyridine	L-745,870	Okada, Sakai et al. 2005	Upregulate neuronal apoptosis inhibitory protein (NAIP)
32	C32H40BrN5O5	2-bromo-12′-hydroxy-5′-(2-methylpropyl)-3′,6′,18-trioxo-2′-(propan-2-yl)ergotaman	bromocriptine	Tanaka, Kanno et al. 2011	Upregulate neuronal apoptosis inhibitory protein (NAIP)
33	C10H11NaO2	sodium phenylbutyrate	PBA	Ryu, Smith et al. 2005	HDAC inhibitor
34	C17H22N2O3	7-[4-(dimethylamino)phenyl]-N-hydroxy-4,6-dimethyl-7-oxohepta-2,4-dienamide	trichostatin A	Yoo and Ko. 2011	HDAC inhibitor
35	C2H2Cl2O2	dichloroacetate	DCA	Miquel, Cassina et al. 2012	Improve glial mitochondrial function
36	C19H30O2	dihydrotestosterone	DHT	Yoo and Ko 2012	Neuroprotection
37	C19H28O2	dehydroepiandrosterone	DHEA	Hayes-Punzo, Mulcrone et al. 2012	Neurosteroid
